# Supplementary material for: Ondansetron Reduces the Incidence of Hypotension after Spinal Anaesthesia: A Systematic Review and Meta-Analysis
Source: Pharmaceuticals (Basel). 2022 Dec 19;15(12):1588. doi: 10.3390/ph15121588 (PMC9787671; doi:10.3390/ph15121588)
Supplement: Supplementary file 1 [file pharmaceuticals-15-01588-s001.zip]

Archive with 1 entries (1 files):
- pharmaceuticals-2006873-supplementary.pdf
